# Supplementary material for: Enhancer RNA Transcription Is Essential for a Novel CSF1 Enhancer in Triple-Negative Breast Cancer
Source: Cancers (Basel). 2022 Apr 6;14(7):1852. doi: 10.3390/cancers14071852 (PMC8997997; doi:10.3390/cancers14071852)
Supplement: Supplementary file 1 [file cancers-14-01852-s001.zip]

Archive with 2 entries (2 files):
- cancers-1515825-supplementary/Figures S1-S3.pdf
- cancers-1515825-supplementary/Table S1.xlsx
