# Supplementary material for: Enhancer RNA Transcription Is Essential for a Novel CSF1 Enhancer in Triple-Negative Breast Cancer
Source: Cancers (Basel). 2022 Apr 6;14(7):1852. doi: 10.3390/cancers14071852 (PMC8997997; doi:10.3390/cancers14071852)
Supplement: Supplementary file 1 [file cancers-14-01852-s001.zip › cancers-1515825-supplementary/Table S1.xlsx]

## Sheet: Sheet1
Primers
Name	Sequence (5' - 3')	Figure Used
CSF1 eRNA (Positive Strand) Forward	CCCATCACTGCCAGGTCTTA	Figure 2C, 3D, 5C
CSF1 eRNA (Positive Strand) Reverse	GGCCCCCACGAGACTAGATA	Figure 2C, 3D, 5C
CSF1 eRNA (Negative Strand) Forward	CCCAGCCCTCTTGGGAATATG	Figure 1B, 2C, 3D, 5C
CSF1 eRNA (Negative Strand) Reverse	TGGGGGAAATCTCCTGGCTT	Figure 1B, 2C, 3D, 5C
Human U6 Forward	GGCCTATTTCCCATGATTCC	None
CSF1 enhancer KO Genotyping Deletion Forward	TGAGTGGAAACTGGAAACGCT	Figure 2B
CSF1 enhancer KO Genotyping Deletion Reverse	GTGACGGGCTTTGGGAACTT	Figure 2B
CSF1 enhancer KO Genotyping Wild-Type Forward	GCAGCCAGGATCTTTCCCTT	Figure 2B
CSF1 enhancer KO Genotyping Wild-Type Reverse	GTGCATACCGTCTGTGGTCA	Figure 2B
CSF1 mRNA Forward	TTAAGAAGGCATTTCTCCTG	Figure 1B, 2C, 3D, 4E, 4F, 4G, 5C, 5D
CSF1 mRNA Reverse	CCTTGTCATGCTCTTCATAATC	Figure 1B, 2C, 3D, 4E, 4F, 4G, 5C, 5D
CRISPRi Multiplexed Genotyping Forward	AATTCGGTTAAGGCCAGGGG	Figure 3C
CRISPRi Multiplexed Genotyping Reverse	TTGCTGTGCGGTGGTCTTAC	Figure 3C
RfxCas13d Genotyping Forward	TCCAGGATCTCCAGGACCTG	None
RfxCas13d Genotyping Reverse	ATCCTTCTCGCTCAGGGACT	None
Oligonucleotides
Name	Sequence (5' - 3')	Figure Used
CSF1 enhancer KO gRNA-1 (Upstream) Top	CACCGTACTACACTCAGGACTCCGT	Figure 2
CSF1 enhancer KO gRNA-1 (Upstream) Bottom	AAACACGGAGTCCTGAGTGTAGTAC	Figure 2
CSF1 enhancer KO gRNA-2 (Downstream) Top	CACCGGTACCCCCAAATCTGGTAC	Figure 2
CSF1 enhancer KO gRNA-2 (Downstream) Bottom	AAACGTACCAGATTTGGGGGTACC	Figure 2
CSF1 enhancer CRISPRi sgRNA 1 Top	CACCGAGTACTTTCGAATTCCGTTC	Figure 3, 5
CSF1 enhancer CRISPRi sgRNA 1 Bottom	AAACGAACGGAATTCGAAAGTACTC	Figure 3, 5
CSF1 enhancer CRISPRi sgRNA 2 Top	CACCGCAGGTCTTATTCCCTATCCG	Figure 3, 5
CSF1 enhancer CRISPRi sgRNA 2 Bottom	AAACCGGATAGGGAATAAGACCTGC	Figure 3, 5
CSF1 enhancer CRISPRi sgRNA 3 Top	CACCGCCAAGGCAGACCCCGGATA	Figure 3, 5
CSF1 enhancer CRISPRi sgRNA 3 Bottom	AAACTATCCGGGGTCTGCCTTGGC	Figure 3, 5
CSF1 enhancer CRISPRi sgRNA 4 Top	CACCGGCAGCGCGCCCTACTCAGG	Figure 3, 5
CSF1 enhancer CRISPRi sgRNA 4 Bottom	AAACCCTGAGTAGGGCGCGCTGCC	Figure 3, 5
CSF1 promoter CRISPRi sgRNA 1 Top	CACCGAGCCTTCAGCAAACGAGCGC	Figure 5C
CSF1 promoter CRISPRi sgRNA 1 Bottom	AAACGCGCTCGTTTGCTGAAGGCTC	Figure 5C
CSF1 promoter CRISPRi sgRNA 2 Top	CACCGACTAGGAAGACGCGCGAGCG	Figure 5C
CSF1 promoter CRISPRi sgRNA 2 Bottom	AAACCGCTCGCGCGTCTTCCTAGTC	Figure 5C
Scrambled Non-Targeting CRISPRi sgRNA Top	CACCGCTGATCTATCGCGGTCGTC	Figure 3, 5
Scrambled Non-Targeting CRISPRi sgRNA Bottom	AAACGACGACCGCGATAGATCAGC	Figure 3, 5
CSF1 eRNA Positive Strand PspCas13b Spacer 1 Top	CACCGAGACTAGATACAGAATGTGGCCCAAGGC	Figure 4E, 5D
CSF1 eRNA Positive Strand PspCas13b Spacer 1 Bottom	CAACGCCTTGGGCCACATTCTGTATCTAGTCTC	Figure 4E, 5D
CSF1 eRNA Positive Strand PspCas13b Spacer 2 Top	CACCGAACAAACACTGAAAAGTCCCCCAGTGCT	Figure 4E, 5D
CSF1 eRNA Positive Strand PspCas13b Spacer 2 Bottom	CAACAGCACTGGGGGACTTTTCAGTGTTTGTTC	Figure 4E, 5D
CSF1 eRNA Negative Strand PspCas13b Spacer 1 Top	CACCGTCCAGCTCCACCAAAATCACCCCACACT	Figure 4E, 5D
CSF1 eRNA Negative Strand PspCas13b Spacer 1 Bottom	CAACAGTGTGGGGTGATTTTGGTGGAGCTGGAC	Figure 4E, 5D
CSF1 eRNA Negative Strand PspCas13b Spacer 2 Top	CACCGATAAGTACTTTCGAATTCCGTTCAGGCC	Figure 4E, 5D
CSF1 eRNA Negative Strand PspCas13b Spacer 2 Bottom	CAACGGCCTGAACGGAATTCGAAAGTACTTATC	Figure 4E, 5D
CSF1 Exon 3 PspCas13b Spacer Top	CACCGCAAACTCAAATGTAATTTGGCACGAGGT	Figure 4E, 5D
CSF1 Exon 3 PspCas13b Spacer Bottom	CAACACCTCGTGCCAAATTACATTTGAGTTTGC	Figure 4E, 5D
CSF1 Exon 5 PspCas13b Spacer Top	CACCGTGTCTCATAGAAAGTTCGGACGCAGGC	Figure 4E, 5D
CSF1 Exon 5 PspCas13b Spacer Bottom	CAACGCCTGCGTCCGAACTTTCTATGAGACAC	Figure 4E, 5D
Scrambled PspCas13b sgRNA Spacer Top	CACCGCAGGGTTTTCCCAGTCACGACGTTGTAAAA	Figure 4E, 5D
Scrambled PspCas13b sgRNA Spacer Bottom	CAACTTTTACAACGTCGTGACTGGGAAAACCCTGC	Figure 4E, 5D
CSF1 eRNA Positive Strand RfxCas13d Spacer 1 Top	AAACCTAGATACAGAATGTGGCCCAAG	Figure 4F
CSF1 eRNA Positive Strand RfxCas13d Spacer 1 Bottom	AAAACTTGGGCCACATTCTGTATCTAG	Figure 4F
CSF1 eRNA Negative Strand RfxCas13d Spacer 1 Top	AAACAGCTCCACCAAAATCACCCCACA	Figure 4F
CSF1 eRNA Negative Strand RfxCas13d Spacer 1 Bottom	AAAATGTGGGGTGATTTTGGTGGAGCT	Figure 4F
Scrambled RfxCas13d sgRNA Spacer Top	AAACGGTAATGCCTGGCTTGTCGACGCATAGTCT	Figure 4F
Scrambled RfxCas13d sgRNA Spacer Bottom	AAAAAGACTATGCGTCGACAAGCCAGGCATTACC	Figure 4F
CSF1 eRNA Positive Strand siRNA	GAG AAA ACA AAC ACU GAA A	Figure 4G
CSF1 eRNA Negative Strand siRNA	GAG CAG GGC AGA GGA GCU A	Figure 4G
Vectors
Name	Addgene #	Figure Used
pSpCas9(BB)-2A-Puro (PX459) V2.0	Plasmid #62988	Figure 2
Lenti-dCas9-KRAB-blast	Plasmid #89567	Figure 3, 5
psPAX2	Plasmid #12260	Figure 3, 5
pMD2.G	Plasmid #12259	Figure 3, 5
pX-sgRNA-eGFP-MI	Modified version of Plasmid #62988	Figure 3, 5
pC0046-EF1a-PspCas13b-NLS-Blast	Modified version of Plasmid #103862	Figure 4, 5
pC0043-PspCas13b crRNA backbone	Plasmid #103854	Figure 4, 5
pLentiRNACRISPR_005 - hU6-DR_BsmBI-EFS-RfxCas13d-NLS-2A-Puro-WPRE	Plasmid #138147	Figure 4
Genomic Coordinates
Name	Chromosome	Start	Stop
CSF1 enhancer	chr1	110419306	110420815
